# Supplementary material for: Resolving the evolutionary duality of marine symbionts: redefining the genus Endozoicomonas and proposing Neoendozoicomonas gen. nov
Source: ISME Commun. 2026 May 13;6(1):ycag123. doi: 10.1093/ismeco/ycag123 (PMC13286007; doi:10.1093/ismeco/ycag123)
Supplement: Supplementary_materials_ycag123 [file supplementary_materials_ycag123.zip]

Archive with 11 entries (11 files):
- FigS1.png
- FigS2.png
- FigS3.png
- FigS4.png
- FigS5.png
- FigS6.png
- FigS7.png
- FigS8.png
- FigS9.png
- Sup_Data_Modolon_April_26_Endozoicomonas.xlsx
- Supp_Info_final_Modolon_et_al_April_26_Endozoico.docx
