# Supplementary material for: Resolving the evolutionary duality of marine symbionts: redefining the genus Endozoicomonas and proposing Neoendozoicomonas gen. nov
Source: ISME Commun. 2026 May 13;6(1):ycag123. doi: 10.1093/ismeco/ycag123 (PMC13286007; doi:10.1093/ismeco/ycag123)
Supplement: Supplementary_materials_ycag123 [file supplementary_materials_ycag123.zip › Sup_Data_Modolon_April_26_Endozoicomonas.xlsx]

## Sheet: Data_S1
Genome	proposed_genus	Genome_Size(bp)	GC_Content(%)	Source	ID_access	SeqCode_Species_Registry	Filename	Coluna 1	Coluna 2	Coluna 3	Coluna 4	Coluna 5	Coluna 6	Coluna 7	Coluna 8	Coluna 9	Coluna 10	Coluna 11	Coluna 12	Coluna 13	Coluna 14	Coluna 15	Coluna 16	Coluna 17	Coluna 18
Endonucleibacter_bathymodioli	Endonucleibacter	3860465	39.95	NCBI	GCA_030674915.1	i:54836	Ca_Endonucleobacter_bathymodioli_GCA_030674915_1.fna
Endonucleibacter_childressi	Endonucleibacter	3679278	40.52	NCBI	GCA_030674875.1	i:54834	Ca_Endonucleobacter_childressi_GCA_030674875_1.fna
E_acroporae_Acr14	Endozoicomonas	6048850	49.16	NCBI	GCA_002864045.1	i:7065	E_acroporae_Acr14.fna
E_ascidiicola_KASP37	Endozoicomonas	6512467	39.83	NCBI	GCA_001646955.1	i:7067	E_ascidiicola_KASP37.fna
E_atrinae_WP70	Endozoicomonas	6687418	47.92	NCBI	GCA_001647025.2	i:7068	E_atrinae_WP70.fna
E_elysicola_DSM22380	Endozoicomonas	5606375	46.6	NCBI	GCA_000710775.1	i:7070	E_elysicola_DSM22380.fna
E_promiscua_CC1	Endozoicomonas	5374589	47.42	NCBI	GCA_031844845.2	i:49122	Endozoicomonas_MAG_CC2.fna
Endozoicomonas_sp024509075	Endozoicomonas	3425338	51.36	NCBI	GCA_024509095.1	NA	Endozoicomonas_sp024509075_GCA_024509095_1.fna
Endozoicomonas_sp027942505	Endozoicomonas	5907264	51.27	NCBI	GCA_027942505.1	NA	Endozoicomonas_sp027942505_GCA_027942505_1.fna
Endozoicomonas_sp947495845	Endozoicomonas	4545040	47	NCBI	GCA_947495845.1	NA	Endozoicomonas_sp947495845_GCA_947495845_1.fna
Endozoicomonas_sp_ALB091	Endozoicomonas	6211304	49.37	NCBI	GCA_049310265.1	NA	Endozoicomonas_sp_ALB091_GCA_049310265_1.fna
Endozoicomonas_sp_ALB115	Endozoicomonas	6003491	49.29	NCBI	GCA_049310245.1	NA	Endozoicomonas_sp_ALB115_GCA_049310245_1.fna
Endozoicomonas_sp_ALC013	Endozoicomonas	5797801	49.19	NCBI	GCA_049310205.1	NA	Endozoicomonas_sp_ALC013_GCA_049310205_1.fna
Endozoicomonas_sp_ALE010	Endozoicomonas	6014084	49.3	NCBI	GCA_049310165.1	NA	Endozoicomonas_sp_ALE010_GCA_049310165_1.fna
Endozoicomonas_sp_GU1_Ap1_2	Endozoicomonas	6085864	49.48	NCBI	GCA_027366395.1	NA	Endozoicomonas_sp_GU1_Ap1_2_GCA_027366395_1.fna
Endozoicomonas_sp_ONNA2	Endozoicomonas	4681217	48.74	NCBI	GCA_024606365.1	NA	Endozoicomonas_sp_ONNA2_GCA_024606365_1.fna
Endozoicomonas_sp_SCSIO_W0465	Endozoicomonas	7220701	48.56	NCBI	GCA_023716865.1	NA	Endozoicomonas_sp_SCSIO_W0465_GCA_023716865_1.fna
Endozoicomonas_sp_SESOKO1	Endozoicomonas	4220889	49.17	NCBI	GCA_024606265.1	NA	Endozoicomonas_sp_SESOKO1_GCA_024606265_1.fna
Endozoicomonas_sp_YOMI1	Endozoicomonas	4656793	48.24	NCBI	GCA_024606345.1	NA	Endozoicomonas_sp_YOMI1_GCA_024606345_1.fna
Ca_E_cretensis	Endozoicomonas	5876352	46.8	NCBI	GCA_900299555.1	NA	GCA_900299555.1_pathogenic_uncult_endozoic.fna
K_asteriae	Kistimonas	5014898	51.41	NCBI	GCA_018263925.1	i:10060	K_asteriae_GCA_018263925_1.fna
K_scapharcae	Kistimonas	5697988	51.31	NCBI	GCA_039540975.1	i:10061	K_scapharcae_GCA_039540975_1.fna
Kistimonas_sp002084115	Kistimonas	3301303	52.1	NCBI	GCA_002084115.1	NA	Kistimonas_sp002084115_GCA_002084115_1.fna
Kistimonas_sp023146365	Kistimonas	2856438	44.12	NCBI	GCA_023146365.1	NA	Kistimonas_sp023146365_GCA_023146365_1.fna
E_arenosclerae_ab112	Neoendozoicomonas	6453554	47.65	NCBI	GCA_001562015.1	i:7066	E_arenosclerae_ab112.fna
E_euniceicola_EF212	Neoendozoicomonas	6517136	48.26	NCBI	GCA_025562755.1	i:7071	E_euniceicola_EF212.fna
E_gorgoniicola_PS125	Neoendozoicomonas	6338248	48.25	NCBI	GCA_025562715.2	i:7072	E_gorgoniicola_PS125.fna
E_marisrubri_6c	Neoendozoicomonas	7693961	47.75	RAST	6,666,666,314	NA	E_marisrubri_6c.fna
E_montiporae_CL33	Neoendozoicomonas	5430256	48.37	NCBI	GCA_00158343.1	i:7073	E_montiporae_CL33.fna
E_numazuensis_DSM25634	Neoendozoicomonas	6342227	44.88	NCBI	GCA_000722635.1	i:7074	E_numazuensis_DSM25634.fna
E_penghunesis_4G	Neoendozoicomonas	6004453	48.85	NCBI	GCA_023822025.1	NA	Endozoicomonas_sp_4G_GCA_023822025_1.fna
Endozoicomonas_sp_ALB032	Neoendozoicomonas	7138852	47.83	NCBI	GCA_049310125.1	NA	Endozoicomonas_sp_ALB032_GCA_049310125_1.fna
Endozoicomonas_sp_ALB060	Neoendozoicomonas	7029519	47.82	NCBI	GCA_049310285.1	NA	Endozoicomonas_sp_ALB060_GCA_049310285_1.fna
Endozoicomonas_sp_ALB122	Neoendozoicomonas	6695625	47.71	NCBI	GCA_049310225.1	NA	Endozoicomonas_sp_ALB122_GCA_049310225_1.fna
Endozoicomonas_sp_ALC020	Neoendozoicomonas	7035233	47.82	NCBI	GCA_049275935.1	NA	Endozoicomonas_sp_ALC020_GCA_049275935_1.fna
Endozoicomonas_sp_ALC066	Neoendozoicomonas	7007201	47.75	NCBI	GCA_049310185.1	NA	Endozoicomonas_sp_ALC066_GCA_049310185_1.fna
Endozoicomonas_sp_ALD040	Neoendozoicomonas	7082569	47.85	NCBI	GCA_049275945.1	NA	Endozoicomonas_sp_ALD040_GCA_049275945_1.fna
Endozoicomonas_sp_ALD068	Neoendozoicomonas	7013663	47.83	NCBI	GCA_049310145.1	NA	Endozoicomonas_sp_ALD068_GCA_049310145_1.fna
Endozoicomonas_sp_ISHI1	Neoendozoicomonas	6454849	47.91	NCBI	GCA_024606225.1	NA	Endozoicomonas_sp_ISHI1_GCA_024606225_1.fna
Endozoicomonas_sp_ONNA1	Neoendozoicomonas	5532550	47.22	NCBI	GCA_024606325.1	NA	Endozoicomonas_sp_ONNA1_GCA_024606325_1.fna
Endozoicomonas_sp_OPT23	Neoendozoicomonas	4938102	46.84	NCBI	GCA_009653635.1	NA	Endozoicomonas_sp_OPT23_GCA_009653635_1.fna
Endozoicomonas_sp_SESOKO2	Neoendozoicomonas	4386567	47.51	NCBI	GCA_024606245.1	NA	Endozoicomonas_sp_SESOKO2_GCA_024606245_1.fna
E_lisbonensis_NE35	Neoendozoicomonas	5461703	49.02	NCBI	GCA_040549005.1	i:50032	NE35_GCA_040549005.1.fna
E_lisbonensis_NE40	Neoendozoicomonas	5450835	49.03	NCBI	GCA_040549045.1	i:50032	NE40_GCA_040549045.1.fna
E_lisbonensis_NE41	Neoendozoicomonas	5465123	49.04	NCBI	GCA_040549035.1	i:50032	NE41_GCA_040549035.1.fna
E_lisbonensis_NE43	Neoendozoicomonas	5450886	49.03	NCBI	GCA_040549065.1	i:50032	NE43_GCA_040549065.1.fna
Gilvimarinus_polysaccharolyticus	Outgroup	3746057	49.29	NCBI	GCA_001187555.1	i:8378	Gilvimarinus_polysaccharolyticus_GCA_001187555_1.fna
Halioglobus_japonicus	Outgroup	4116357	57.66	NCBI	GCA_001983995.1	i:8761	Halioglobus_japonicus_GCA_001983995_1.fna
Marinimicrobium_agarilyticum	Outgroup	4502291	57.87	NCBI	GCA_000423345.1	i:11636	Marinimicrobium_agarilyticum_GCA_000423345_1.fna
Pseudohalioglobus_lutimaris	Outgroup	4664827	57.24	NCBI	GCA_002866825.1	i:16804	Pseudohalioglobus_lutimaris_GCA_002866825_1.fna
Spongiibacter_pelagi	Outgroup	3288743	51.33	NCBI	GCA_014705705.1	i:30321	Spongiibacter_pelagi_GCA_014705705_1.fna
Spongiibacter_thalassae	Outgroup	4404448	55.74	NCBI	GCA_012272835.1	i:30322	Spongiibacter_thalassae_GCA_012272835_1.fna
P_callyspongiae	Sansalvadorimonas	4723806	48.04	NCBI	GCA_023502345.1	i:46086	P_callyspongiae_GCA_023502345_1.fna
P_haliclonae	Sansalvadorimonas	5467208	51.5	NCBI	GCA_900174585.1	i:15488	Parendozoicomonas_haliclonae_GCA_900174585_1.fna
Parendozoicomonas_sp_Alg238	Sansalvadorimonas	4779764	47.61	NCBI	GCA_947331445.1	NA	Parendozoicomonas_sp_Alg238_R29_GCA_947331445_1.fna
San_verongulae	Sansalvadorimonas	4841513	49.7	NCBI	GCA_009711465.1	i:18727	San_verongulae_GCA_009711465_1.fna
Sansalvadorimonas_sp002238585	Sansalvadorimonas	3782451	57.27	NCBI	GCA_002238585.1	NA	Sansalvadorimonas_sp002238585_GCA_002238585_1.fna
Sansalvadorimonas_sp947040555	Sansalvadorimonas	3506856	50.2	NCBI	GCA_947040555.1	NA	Sansalvadorimonas_sp947040555_GCA_947040555_1.fna
Ca_Sor_aggregata_1	Endonucleibacter	4041637	46.74	NCBI	GCA_031528575.1	i:32313	Ca_Sor_aggregata_GCA_031528575_1.fna
Ca_Sor_aggregata_2	Endonucleibacter	3926126	46.7	NCBI	GCA_031546025.1	i:32313	Ca_Sor_aggregata_GCA_031546025_1.fna
Sororendozoicomonas_sp025643335	Endonucleibacter	5194638	46.05	NCBI	GCA_025643335.1	NA	Sororendozoicomonas_sp025643335_GCA_025643335_1.fna
Ca_E_endoleachii	Endonucleibacter	2642882	40.58	NCBI	GCA_028728195.1	NA	Sororendozoicomonas_sp028728195_GCA_028728195_1.fna
E_ruthgatesiae_GCA_032883915_1	Neoendozoicomonas	7377917	48.1	NCBI	GCA_032883915.1	NA	E_ruthgatesiae_GCA_032883915_1.fna
